# Supplementary material for: Mitochondrial transcription factor A in RORγt+ lymphocytes regulate small intestine homeostasis and metabolism
Source: Nat Commun. 2021 Jul 22;12:4462. doi: 10.1038/s41467-021-24755-9 (PMC8298438; doi:10.1038/s41467-021-24755-9)
Supplement: Supplementary file 3 — Source Data [file 41467_2021_24755_MOESM3_ESM.xlsx]

## Sheet: 1.B
DeepRed(X10^3)_MFI	R1	R2	R3
gdT1	3.4359	3.0497	3.4345
gdT17	20.7256	17.7374	27.6968

## Sheet: 1.E
	TMRE_MFI(X10^3)			MitoSox_MFI(X10^3)
	R1	R2	R3	R1	R2	R3
gdT1	0.5254	0.4218	0.6591	0.983	1.23	2.1
gdT17	3.4212	2.7858	6.2791	2.632	5.64	4.45

## Sheet: 1.F
Relative mRNA expression of Tfam compared to beta-actin	R1	R2	R3
gdT1	1.10207	0.984906	0.913029
gdT17	1.97983	1.59337	2.09624

## Sheet: 1.G
mtDNA content relate to nulear DNA	r1	r2	r3	r4
gdT1	17.0037	18.7985	17.839	18.0122
gdT17	23.5483	23.7761	34.3127	29.0444

## Sheet: 1.H
mRNA expression related to beta-actin mRNA expression	gdT1			gdT17
	R1	R2	R3	R1	R2	R3
Nd1	1.29147	1.07127	0.637259	1.90553	1.44053	2.15697
Cytb	1.18903	1.14939	0.661581	1.91629	1.70389	2.34833
Atp6	0.96727	1.20778	0.824951	2.10989	2.01319	2.70105

## Sheet: 1.J
	Ctr					KO
Percentage in total splenic gdT(%)	R1	R2	R3	R4	R5	R1	R2	R3	R4	R5
RORgt-	91.49	93.89	92.625	93.42	92.77	96.45	95.57	94.63	92.513	95.27
RORgt+	5.7	6	6.5	5.1	7.2	5.8	2.3	3.4	3.7	5.1
	Ctr					KO
Cell number	R1	R2	R3	R4	R5	R1	R2	R3	R4	R5
RORgt-	262756	125894	154926	153521	166269	254623	131502	127961	198804	153591
RORgt+	13983.2	12094.6	30234.3	10106.7	14234	8320.93	7273.33	5898.9	7190	3950.6

## Sheet: 2.B
	Ctr				KO
Percenatge(%)	R1	R2	R3	R4	R1	R2	R3	R4
ILC3 in lineage negative	48.56	57.87	60.7	59.2	48.76	43.73	54.9	54.4
gdT17 in total gdT	56.86	66.93	44.7	58.7	40.58	40.83	24.65	19.46
	Ctr				KO
Cell number	R1	R2	R3	R4	R1	R2	R3	R4
ILC3	267093	38893.6	160212	205783	59637.6	91893.3	132300	73576.2
gdT17	21292.1	41054.8	29331.8	44472.6	18958.9	13658.6	9623.34	7664.13

## Sheet: 2.C
Percentage in total gdT (%)	Ctr				KO
RORgt+gdT	R1	R2	R3	R4	R1	R2	R3	R4
Week1	55.36	45.7	57.3	82.4	37.5	48.1	58.8	80.7
Week3	67.3	64.8	67.8	78.4	22	26.8	19.3	38.9
Week6	61.4	78.2	61.2	50.5	5.4	7.4	0.5	4.3
Percentage in Lineage negative (%)	Ctr				KO
ILC3	R1	R2	R3	R4	R1	R2	R3	R4
Week1	11.4	11	11.9	11.3	14.7	10.6	12.2	10.7
Week3	35.3	32.3	11.4	46.6	23.2	36.1	27.3	33.7
Week6	28.7	28.1	27	22.3	11.1	18.4	16.9	13.7
Cell number	Ctr				KO
RORgt+gdT	R1	R2	R3	R4	R1	R2	R3	R4
Week1	5260	4647.8	1394.9	1593.2	2782.4	4705.73	1531.2	1826
Week3	20291.3	23544	14326	14920.5	10043.3	5309.33	3622.8	2424.2
Week6	16746.3	19973.3	39335.3	52176	0	0	3714	0
Cell number	Ctr				KO
ILC3	R1	R2	R3	R4	R1	R2	R3	R4
Week1	2958.8	4191	5290.4	6522.4	2241	5366.1	4025.67	3433.6
Week3	53495.3	54936	40774	47745.6	64277.3	45129.3	45285	33938.8
Week6	82746.7	55023.7	118006	133701	6499	33426	73581.7	40887

## Sheet: 2.D
	Th17 percentage in large intestine CD4+T cells(%)				Th17 cell number
	R1	R2	R3	R4	R1	R2	R3	R4
Ctr	3.2	2.3	2.1	12.2	2876.61	3330.04	51940	14048.3
KO	5.1	5.9	6.9	9.1	2122.96	18712.1	58698	109032

## Sheet: 2.F
RORgt+gdT percentage in total gdT(%)	R1	R2	R3	R4	R1	R2	R3	R4
Sp	7	12.4	4.3	7.3	2.3	1.6	1.2	1.7
pLN	10.3	11	11.1	10.7	3.4	3	2.6	3.1
Liver	10.4	19.9	18.4	24.8	1.1	0.6	2.2	8.1
Lung	33.7	37.8	58	42.7	3.5	0.5	2.4	15
Fat	81.8	93.9	79.4	68.7	11.4	4.9	1	0
Skin	57.1	63.1	56.1	57.9	17.5	20.4	14.8	20.7

[truncated: 75 more sheets: 3.B, 3.D, 3.F, 3.G, 3.H, 3.J, 3.L, 4.A, 4.B, 4.C, 4.D, 4.E, 4.H, 4.I, 4.J, 5.B, 5.C, 5.G, 5.E, 5.F …]
